# Supplementary material for: Bacteria Residing at Root Canals Can Induce Cell Proliferation and Alter the Mechanical Properties of Gingival and Cancer Cells
Source: Int J Mol Sci. 2020 Oct 24;21(21):7914. doi: 10.3390/ijms21217914 (PMC7672538; doi:10.3390/ijms21217914)
Supplement: Supplementary file 1 [file ijms-21-07914-s001.zip]

Archive with 3 entries (3 files):
- 2020 cancer oral microbiota_Supp_Materials.docx
- 2020 cancer oral microbiota_Supp_Materials.pdf
- Supp_Figure_1.tiff
